# Supplementary material for: Identification of Candidate Genes for Self-Compatibility in Perennial Ryegrass (Lolium perenne L.)
Source: Front Plant Sci. 2021 Oct 15;12:707901. doi: 10.3389/fpls.2021.707901 (PMC8554087; doi:10.3389/fpls.2021.707901)
Supplement: Supplementary file 1 [file Table_1.xlsx]

## Sheet: Supplementary Table 1
Supplementary Table 1: Markers used for the fine mapping of the SC locus, using High Resolution Melting Analysis. For each marker, the table contains its name, type of polymorphism, primer sequences, source and coordinates of the target sequence on the Italian ryegrass assembly of the markers.
Marker name	Polymorphism	Forward primer	Reverse primer	Source	Target sequence coordinates on Italian ryegrass
G05_065	SSR	ATGAAGATCGCCACTCACCT	TGCTGCTGCTACCGTTCTTA	Studer et al. (2008)	scaffold17:3,965,097-3,965,811
G06_096	SSR	GATCTTGCAGGCCGTCTAAC	GCCAGCGTCTTTATTTAGGC	Studer et al. (2008)	scaffold702:680,424-681,204
SF105	SNP	ACTGATGAAAAGGGCTAGGCA	ATGTAACGCTGGGCTACGAC	Whole Genome Sequencing	scaffold17:5,701,590-5,701,664
SF64	INDEL	TGGAAAACGCATGCACCTTA	GAAGGCCACTTTAACTGTACCA	Whole Genome Sequencing	scaffold17:4,524,833-4,524,918
SF66	SNP	TGTTGGACTCTTGTACGGCG	ACACTGTAGGTCAAGGAAAGATCA	Whole Genome Sequencing	scaffold17:4,615,011-4,615,077
SF30	SNP	ATGCTTTCCCCAACACAAAGC	AGCCCAGATGCTTACTTCTTCAA	Genotyping-by-sequencing	scaffold17:4,620,380-4,620,483
SF68	SNP	TCGAAGGGTGTGTTTCTAGTTGA	GCTCGAAAGATCACTCAACCC	Whole Genome Sequencing	scaffold17:4,753,255-4,753,342
SF76	SNP	TGCAGTGCACACTTTCATTTG	ACTGTTGTGCTAAAATTATGATGGC	Whole Genome Sequencing	scaffold17:6,484,862-6,484,947
SF20	SNP	TGTGCCGCAGTTATTCAGGT	ACAACATTAGGCCGGCTCC	Genotyping-by-sequencing	scaffold17:6,624,994-6,625,104
SF78	SNP	AGGACTTAGTCAGGTTGTGGA	TGCCAAAACCATTAGAATGCATAAA	Whole Genome Sequencing	scaffold3856:676,232-676,205
SF28	SNP	GCACAAGGTTAGAATCCAGACAC	TTCTGTGATAATGGTGCACACG	Genotyping-by-sequencing	scaffold3856:768,483-768,583
SF34	SNP	GGAGGGAGCGTGCTTGTTAT	TGCTCACGTTGCTCACTTCA	Whole Genome Sequencing	scaffold3856:1,339,056-1,339,132
SF40	INDEL	CTCAGCTGTGCCGGTCTTC	GCCGGGCACTTCCTACTTAAT	Whole Genome Sequencing	scaffold3856:1,460,512-1,460,582
SF42	SNP	TCTCTCGCGCTCGTCTACTT	CTGGGGCAGCGAGAACTTAAT	Whole Genome Sequencing	scaffold3856:1,498,649-1,498,757
SF44	SNP	TACATTTTGGGGCAGAGGGAG	AGGTTGATGTGTCTTGAGGATGG	Whole Genome Sequencing	scaffold3856:1,624,377-1,624,470
SF51	INDEL	ACATTTACACTTTAGGCTTCAGAGA	GACCAATGCGCTGTATTTGTTT	Whole Genome Sequencing	scaffold3856:1,904,436-1,904,536
SF48	SNP	ATCCATTTACCTCCACCGACG	ACAGCAGGTGAATGACGAGC	Whole Genome Sequencing	scaffold3856:1,829,023-1,829,109
SF50	SNP	ACGACGCGTATCTACTCAATGT	ACCATCGCAAACCTATTACACG	Whole Genome Sequencing	scaffold3856:1,895,394-1,895,486
SF52	SNP	AGTCACCTTGTCGATGATCAGAAT	GCCATGGCTGATACAATGCC	Whole Genome Sequencing	scaffold3856:1,905,346-1,905,481
SF53	SNP	ACTCGTATCTGACTGGATGCG	CGGGTCGAGGAGATTGTCTG	Whole Genome Sequencing	scaffold3856:1,921,774-1,921,871
SF62	SNP	CCTATGAAGGTAACATCATTTGGTT	GAGGCCTTGCAACTTTTTGA	Genotyping-by-sequencing	scaffold3856:1,617,442-1,617,531
SF3	SNP	CCGGTGTAAGTCAGCACCA	GCAGAGCTTCTCTGTCGGTAG	Genotyping-by-sequencing	scaffold3856:2,405,511-2,405,413
SF97	SNP	GCCAAAACACCACTCCCATTC	GCGAGAGCCACGAAACAAC	Whole Genome Sequencing	scaffold702:1,539,511-1,539,581
SF61	SNP	CAAGTGTTGCCACTTCCCAC	CTTGCACGTGAGCCCTACAT	Whole Genome Sequencing	scaffold702:1,502,572-1,502,643
SF88	SNP	GGAGAGACACACCCCAAGC	GTCGTTGCCCCACAAAACAT	Whole Genome Sequencing	scaffold702:986,800-986,879
