# Supplementary material for: Identification of Candidate Genes for Self-Compatibility in Perennial Ryegrass (Lolium perenne L.)
Source: Front Plant Sci. 2021 Oct 15;12:707901. doi: 10.3389/fpls.2021.707901 (PMC8554087; doi:10.3389/fpls.2021.707901)
Supplement: Supplementary file 6 [file Table_6.xlsx]

## Sheet: Supplementary Table 6
Supplementary Table 6: Bioproject, accession and corresponding sample name, data type and file name of the sequencing data deposited on the sequence read archive (SRA).
Bioproject	Accession	Sample name	Data type	Forward read file name	Reverse read file name
PRJNA724991	SAMN20064839	Pool50	WGS	20200110.A-Pool_IOWA_R1.fastq	20200110.A-Pool_IOWA_R2.fastq
PRJNA724991	SAMN18866671	G100	GBS	Set1_WellA3_R1.fastq	Set1_WellA3_R2.fastq
PRJNA724991	SAMN18866672	G101	GBS	Set1_WellB3_R1.fastq	Set1_WellB3_R2.fastq
PRJNA724991	SAMN18866673	G106	GBS	Set1_WellC3_R1.fastq	Set1_WellC3_R2.fastq
PRJNA724991	SAMN18866674	G117	GBS	Set1_WellD3_R1.fastq	Set1_WellD3_R2.fastq
PRJNA724991	SAMN18866675	G118	GBS	Set1_WellE3_R1.fastq	Set1_WellE3_R2.fastq
PRJNA724991	SAMN18866676	G126	GBS	Set1_WellF3_R1.fastq	Set1_WellF3_R2.fastq
PRJNA724991	SAMN18866677	G146	GBS	Set1_WellG3_R1.fastq	Set1_WellG3_R2.fastq
PRJNA724991	SAMN18866678	G154	GBS	Set1_WellA4_R1.fastq	Set1_WellA4_R2.fastq
PRJNA724991	SAMN18866679	G157	GBS	Set1_WellB4_R1.fastq	Set1_WellB4_R2.fastq
PRJNA724991	SAMN18866656	G19	GBS	Set1_WellB1_R1.fastq	Set1_WellB1_R2.fastq
PRJNA724991	SAMN18866657	G20	GBS	Set1_WellC1_R1.fastq	Set1_WellC1_R2.fastq
PRJNA724991	SAMN18866680	G200	GBS	Set1_WellC4_R1.fastq	Set1_WellC4_R2.fastq
PRJNA724991	SAMN18866681	G202	GBS	Set1_WellD4_R1.fastq	Set1_WellD4_R2.fastq
PRJNA724991	SAMN18866682	G203	GBS	Set1_WellE4_R1.fastq	Set1_WellE4_R2.fastq
PRJNA724991	SAMN18866683	G205	GBS	Set1_WellF4_R1.fastq	Set1_WellF4_R2.fastq
PRJNA724991	SAMN18866684	G206	GBS	Set1_WellG4_R1.fastq	Set1_WellG4_R2.fastq
PRJNA724991	SAMN18866685	G208	GBS	Set1_WellH4_R1.fastq	Set1_WellH4_R2.fastq
PRJNA724991	SAMN18866686	G209	GBS	Set1_WellA5_R1.fastq	Set1_WellA5_R2.fastq
PRJNA724991	SAMN18866687	G213	GBS	Set1_WellB5_R1.fastq	Set1_WellB5_R2.fastq
PRJNA724991	SAMN18866688	G214	GBS	Set1_WellC5_R1.fastq	Set1_WellC5_R2.fastq
PRJNA724991	SAMN18866689	G215	GBS	Set1_WellD5_R1.fastq	Set1_WellD5_R2.fastq
PRJNA724991	SAMN18866690	G216	GBS	Set1_WellE5_R1.fastq	Set1_WellE5_R2.fastq
PRJNA724991	SAMN18866691	G219	GBS	Set1_WellF5_R1.fastq	Set1_WellF5_R2.fastq
PRJNA724991	SAMN18866692	G220	GBS	Set1_WellG5_R1.fastq	Set1_WellG5_R2.fastq
PRJNA724991	SAMN18866693	G221	GBS	Set1_WellH5_R1.fastq	Set1_WellH5_R2.fastq
PRJNA724991	SAMN18866694	G225	GBS	Set1_WellA6_R1.fastq	Set1_WellA6_R2.fastq
PRJNA724991	SAMN18866658	G23	GBS	Set1_WellD1_R1.fastq	Set1_WellD1_R2.fastq
PRJNA724991	SAMN18866695	G231	GBS	Set1_WellB6_R1.fastq	Set1_WellB6_R2.fastq
PRJNA724991	SAMN18866696	G232	GBS	Set1_WellC6_R1.fastq	Set1_WellC6_R2.fastq
PRJNA724991	SAMN18866697	G234	GBS	Set1_WellD6_R1.fastq	Set1_WellD6_R2.fastq
PRJNA724991	SAMN18866698	G235	GBS	Set1_WellE6_R1.fastq	Set1_WellE6_R2.fastq
PRJNA724991	SAMN18866699	G238	GBS	Set1_WellF6_R1.fastq	Set1_WellF6_R2.fastq
PRJNA724991	SAMN18866701	G241	GBS	Set1_WellH6_R1.fastq	Set1_WellH6_R2.fastq
PRJNA724991	SAMN18866702	G242	GBS	Set1_WellA7_R1.fastq	Set1_WellA7_R2.fastq
PRJNA724991	SAMN18866700	G243	GBS	Set1_WellG6_R1.fastq	Set1_WellG6_R2.fastq
PRJNA724991	SAMN18866704	G244	GBS	Set1_WellC7_R1.fastq	Set1_WellC7_R2.fastq
PRJNA724991	SAMN18866705	G245	GBS	Set1_WellD7_R1.fastq	Set1_WellD7_R2.fastq
PRJNA724991	SAMN18866706	G246	GBS	Set1_WellE7_R1.fastq	Set1_WellE7_R2.fastq
PRJNA724991	SAMN18866703	G249	GBS	Set1_WellB7_R1.fastq	Set1_WellB7_R2.fastq
PRJNA724991	SAMN18866707	G250	GBS	Set1_WellF7_R1.fastq	Set1_WellF7_R2.fastq
PRJNA724991	SAMN18866708	G254	GBS	Set1_WellG7_R1.fastq	Set1_WellG7_R2.fastq
PRJNA724991	SAMN18866709	G256	GBS	Set1_WellH7_R1.fastq	Set1_WellH7_R2.fastq
PRJNA724991	SAMN18866710	G260	GBS	Set1_WellA8_R1.fastq	Set1_WellA8_R2.fastq
PRJNA724991	SAMN18866711	G262	GBS	Set1_WellB8_R1.fastq	Set1_WellB8_R2.fastq
PRJNA724991	SAMN18866712	G263	GBS	Set1_WellC8_R1.fastq	Set1_WellC8_R2.fastq
PRJNA724991	SAMN18866713	G264	GBS	Set1_WellD8_R1.fastq	Set1_WellD8_R2.fastq
PRJNA724991	SAMN18866715	G265	GBS	Set1_WellF8_R1.fastq	Set1_WellF8_R2.fastq
PRJNA724991	SAMN18866714	G266	GBS	Set1_WellE8_R1.fastq	Set1_WellE8_R2.fastq
PRJNA724991	SAMN18866716	G267	GBS	Set1_WellG8_R1.fastq	Set1_WellG8_R2.fastq
PRJNA724991	SAMN18866717	G268	GBS	Set1_WellH8_R1.fastq	Set1_WellH8_R2.fastq
PRJNA724991	SAMN18866718	G269	GBS	Set1_WellA9_R1.fastq	Set1_WellA9_R2.fastq
PRJNA724991	SAMN18866719	G271	GBS	Set1_WellB9_R1.fastq	Set1_WellB9_R2.fastq
PRJNA724991	SAMN18866720	G273	GBS	Set1_WellC9_R1.fastq	Set1_WellC9_R2.fastq
PRJNA724991	SAMN18866721	G280	GBS	Set1_WellD9_R1.fastq	Set1_WellD9_R2.fastq
PRJNA724991	SAMN18866722	G281	GBS	Set1_WellE9_R1.fastq	Set1_WellE9_R2.fastq
PRJNA724991	SAMN18866723	G284	GBS	Set1_WellF9_R1.fastq	Set1_WellF9_R2.fastq
PRJNA724991	SAMN18866724	G285	GBS	Set1_WellG9_R1.fastq	Set1_WellG9_R2.fastq
PRJNA724991	SAMN18866725	G286	GBS	Set1_WellH9_R1.fastq	Set1_WellH9_R2.fastq
PRJNA724991	SAMN18866726	G287	GBS	Set1_WellA10_R1.fastq	Set1_WellA10_R2.fastq
PRJNA724991	SAMN18866727	G288	GBS	Set1_WellB10_R1.fastq	Set1_WellB10_R2.fastq
PRJNA724991	SAMN18866728	G289	GBS	Set1_WellC10_R1.fastq	Set1_WellC10_R2.fastq
PRJNA724991	SAMN18866659	G33	GBS	Set1_WellE1_R1.fastq	Set1_WellE1_R2.fastq
PRJNA724991	SAMN18866660	G35	GBS	Set1_WellF1_R1.fastq	Set1_WellF1_R2.fastq
PRJNA724991	SAMN18866661	G38	GBS	Set1_WellG1_R1.fastq	Set1_WellG1_R2.fastq
PRJNA724991	SAMN18866655	G4	GBS	Set1_WellA1_R1.fastq	Set1_WellA1_R2.fastq
PRJNA724991	SAMN18866662	G57	GBS	Set1_WellH1_R1.fastq	Set1_WellH1_R2.fastq
PRJNA724991	SAMN18866663	G58	GBS	Set1_WellA2_R1.fastq	Set1_WellA2_R2.fastq
PRJNA724991	SAMN18866664	G59	GBS	Set1_WellB2_R1.fastq	Set1_WellB2_R2.fastq
PRJNA724991	SAMN18866665	G61	GBS	Set1_WellC2_R1.fastq	Set1_WellC2_R2.fastq
PRJNA724991	SAMN18866666	G62	GBS	Set1_WellD2_R1.fastq	Set1_WellD2_R2.fastq
PRJNA724991	SAMN18866667	G70	GBS	Set1_WellE2_R1.fastq	Set1_WellE2_R2.fastq
PRJNA724991	SAMN18866668	G76	GBS	Set1_WellF2_R1.fastq	Set1_WellF2_R2.fastq
PRJNA724991	SAMN18866669	G81	GBS	Set1_WellG2_R1.fastq	Set1_WellG2_R2.fastq
PRJNA724991	SAMN18866670	G94	GBS	Set1_WellH2_R1.fastq	Set1_WellH2_R2.fastq
